# Supplementary material for: Repeated Application and Removal of Polyisocyanopeptide Hydrogel Wound Dressings in a Splinted Full-Thickness Wound Model
Source: Int J Mol Sci. 2023 Mar 7;24(6):5127. doi: 10.3390/ijms24065127 (PMC10049480; doi:10.3390/ijms24065127)
Supplement: Supplementary file 1 [file ijms-24-05127-s001.zip]

Archive with 1 entries (1 files):
- ijms-2209802-supplementary.pdf
